# Supplementary material for: Genetic survey of crucian carp Carassius carassius populations in Hungary for a conservation project to establish live gene bank
Source: Sci Rep. 2025 Mar 14;15:8835. doi: 10.1038/s41598-025-93468-6 (PMC11909271; doi:10.1038/s41598-025-93468-6)
Supplement: Supplementary file 1 — Supplementary Information 1. [file 41598_2025_93468_MOESM1_ESM.zip]

Archive with 2 entries (2 files):
- Table S7.xlsx
- Table S8.txt
