# Supplementary material for: Genetic survey of crucian carp Carassius carassius populations in Hungary for a conservation project to establish live gene bank
Source: Sci Rep. 2025 Mar 14;15:8835. doi: 10.1038/s41598-025-93468-6 (PMC11909271; doi:10.1038/s41598-025-93468-6)
Supplement: Supplementary file 1 — Supplementary Information 1. [file 41598_2025_93468_MOESM1_ESM.zip › Table S8.txt]

H_1    GCTGCACGCTACTTTGTAATCTTAGCAGTTATAATACTGATGATGAGTTCCTCGACCTACCTATTTCGTAGGCCCTTGACCGGAACCTTCCT 24
H_2    GCTGCACGCTACTTTGTAATCCTAGCAGTTATAATACTGACGACGAGTTCCTCAACCTACTTATTTCGTAGGCCCTTGACCGGAACCTTCCT 68
H_3    GCTGCACGCTACTTTGTAATCCTAGCAGTTATAGTACTGACGACGAGTTCCTCAACCTACTTATTTCGTAGGCCCTTGACCGGAACCTTCCT 37
H_4    GCTGCACGCTACTTTGTAATCTTAGTAGTTATAATACTGATGATGAGTTCCTCGACCTACCTATTTCGTAGGCCCTTGACCGGAACCTTCCT  1
H_5    GCTGCACGCTACTTTGTAATTTTAGCAGTTATAATACTGATGATGAGTTCCTCGACCTACCTATTTCGTAGGCCCTTGACCGGAACCTTCCT  1
H_6    GCCGCACGCCACTTTACAGCCACAGCAGTTACTACGTCACCAGCAAACCCTTCGATCTATCCGACCCGCAGGCCCTTGACCGGCGCTCTTCC 13
H_7    GCCGCACGCCACTTTACAGCCACAGCAGTTACTACGTCACCAGCAAACCCTTCGATCTATCCGACCCGCAGGCCCTTGACTGGCGCTCTTCC  1
H_8    GCCGCACGCCACTTTACAGCCACAGCAGTTACTACGTCACCAGCAAACCCTTCGATCTATCCGACCCGCGGGCCCTTGACCGGCGCTCTTCC  1
H_9    GCCGCACGCCACTTTACAGCCACAGCAGTCACTACGTCACCAGCAAGCCCTTCGATCTATCCGACCCGCAGGCCCTTGATCGGCGCTCTTCC  1
H_10   GCCGCACGCCACTTTACAGCCACAGCAGTTACTACGTCACCAGCAAACCCTCCGATCTATCCGACCCGCAGGCCCTTGACCGGCGCTCTTCC  1
H_11   GCCGCACGCCACTTTACAGCCACAGCAGTTACTACGTCACCAACGAGCCTTTCGATCTATCCGACCCGCAGGCCCTTGATCGGCGCTCTTCC  1
H_12   GCCGCACGCCACTTTACAGCCACAGCAATCACTACGTCACCAGCAAGCCCTTCGATCTATCCGACCCGCAGGCCCTTGATCGGCGCTCTTCC  1
H_13   GCCGCACGCCACTTTACAGCCACTGCAATTACTACGTCACCAGCAAACCCTTCGATCTATCCGACCCGCAGGCCCTTGACCGGCGCTCTTCC  1
H_14   GCCGCACGCCACTTTACGGCCACAGCAGTTACTACGTCACCAGCAAACCCTTCGATCTATCCGACCCGCAGGCCCTTGACCGGCGCTCTTCC  1
H_15   GCCGCACGCCACTTTACAGCCACAGCAGTTACTACGTCACCAGCGAGCCCTTCGATCTATCCGACCCGCAGGCCCTTGATCGGCGCTCTTCC  1
H_16   GCCGCACGCCACTTTACAGCCACAACAGTTACTACGTCACCAGCAAACCCTTCGTTCTATCCGACCCGCAGGCCCTTGACCGGCGCTCTTCC  1
H_17   GCCGCACGCCACTTTACGGCCACAGCAGTTACTACGTCACCAGCAAACCCTTCGATCAATCCGACCCGCAAGCCCTTGACCGGCGCTCTTCC  1
H_18   GCCGCACGCCACTTTACGGCCACAGCAGTTACTACGTCACCAGCAAACCCTTCGATCTTTCCGGCCCGCAAGCCCTTGACCGGCGCTCTTCC  1
H_19   GCCGCACACCACTTTACGGCCACAGCAGTTACTACGTCACCAGCAAACCCTTCGTTCTATCCGACCCGCAGGCCCTTGACCGGCGCTCTTCC  1
H_20   GCTGCACGCTACTTTACAGCCACAGCAGTTACTACGTCACCAGCAAACCCTTCAATCTATCCGACCCGCAGGCCCTTGACCGGGGCTTTTCC  1
H_21   GCTGCACGCTACTTTGTAATCCTAGCAGTTATAATACTGACGACGAGTTCCTCAACCTACTTATTTCGTAGGCCCTTGCCCGGAACCTTCCT  2
H_22   GCTGCACGCTACATTGTAATCCTAGCAGTTATAATACTGACGACGAGTTCCTCAACCTACTTATTTCGTAGGCCCTTGACCGGAACCTTCCT  1
H_23   GCTGCACGCTACTTTGTAATCCTAGCAGTTATAATACTGACGACGAGTTCCTCAACCTACTTATTTCGTAGGCCCTTGACCGGAACCTTCAT  2
H_24   GCTGCACGCTACTTTGTAATCCTAGCAGTTATAGTACTGACGACGAGTTCCTCAACTTACTTATTTCGTAGGCCCTTGACCGGAACCTTCCT  2
H_25   GCTGCACGCTACTTTGTAATCCTAGCAGGTATAGTACTGACGACGAGTTCCTCAACTTACTTATTTCGTAGGCCCTTGACCGGAACCTTCCT  1
H_26   GCTGCACGTCACTTTACAGCCACAGCAGTTACTACGTCACCAGCAAACCCTTCGATCTATCCGACCCGCAGGCCCTTGACCGCGGCTCTTCC  1
H_27   GCTGCACGCTACTTTGTAATCCTAGCAGTTATAGTACTGACGACGAGTTCCTCAACCTACTTATTTCGTAGGCCCTTGACCGAAACCTTCCT  1
H_28   GCTGCACGCTAGTTTGTAATCCTAGCAGTTATAGTACTGACGACGAGTTCCTCAACCTACTTATTTCGTAGGCCCTTGACCGGAACCTTCCT  1
H_29   GCCGCACGCCACTTTACAGCCACAGCAGTCACTACGTCACCAGCAAGCCCTTCGATCTATCCGACCCGCAGACCCTTGATCGGCGCTCTTCC  1
H_30   GCTGCACGCTACTTTGTAATCCTAGCAGTTATAATACTGACGACGAGTTCCTCAACCTACTTATTTCGTAGGCCCTTGACCGAAACCTTCCT  4
H_31   GCTGCACGCTACTTTGTAATCCTAGCAGTTATAATACTGACGACGAGTTCCTCAACCTACTTATTTCGTAGGCCCTTGCCCGAAACCTTCCT  1
H_32   GCTGCACGCTACTTTGTAATCCTAGCAGTTATAATACTGACGACGAGTTCCTCAACCTACTTATTTCGTAGGCCCTTGACCGCAACCTTCCT  1
H_33   GCTGCACGCTACTTTGTAATCCTAGCAGTTATAGTACTGACGACGAGTTCCTCAACCTACTTATTTCGTAGGCCCTTGCCCGGAACCTTCCT  2
H_34   GCCGCACGCCACTTTACAGCCACAGCAGTTACTACGTCACCAGCAAACCCTTCGATCTATCCGACCCGCAGGCCCTTGACCGGAACCTTCAA  1
H_35   GCCGCACGCCACTTTACAGCCACAGCAGTTACTACGTCACCAGCAAACCCTTCGATCTATCCGACCCGCAGGCCCTTGACCGGGGCTCTTCC  1
H_36   GCTGCACGCTACTTTGTAATCCTAGCAGTTATAGTACTGACGACGAGTTCCTCAACCTACTTATTTCGTAGGCACTTGACCGGAACCTTCCT  1
H_37   CCTGCACGCTACTTTGTAATCCTAGCAGTTATAGTACTGACGACGAGTTCCTCAACCTACTTATTTCGTAGGCCCTTGACCGGAATCTTCCT  1
H_38   GCTTCACGCTACTTTGTAAACTTAGCCGTTATAATACTGATGATGAGTTCCTCGACCTACCTATTTCGTAGGCCCTTGACCGGAACCTTCCT  1
H_39   GATAAACACTACTTTGTAAACTTAGCCGTTATAATACTGATGATGAGTTCCTCGACCTACCTATTTCGTAGGCCCTTGACCGGAACCTACCT  1
H_40   GCTGCACGCTACTTTGTAAGCGTAGCAGTTATAATACTGACGATGAGTTCCTCGACCTACCTATTTCGTAGGCCCTTGACCCGAACCTTCCT  1
H_41   GCTGCACGCTACTTTGTAAGCGTAGCAGTTATAATACTGACGATGAGTTCCTCGACCTACCTATTTCGTAGGCCCTTGACCGGAACCTTCCT  1
H_42   GCTGCAAGCTACTTTGTAATCTTAGCAGTTATAATACTGACGATGAGTTCCTCGACCTACCTATTTCGTAGGCCCTTGACCGGAACCTTCCT  1
H_43   GCTGCACGCTACTTTGTAATCTTAGCAGTTATAATACTGACGATGAGTTCCTCGACCTACCTATTTCGTAGGCCCTTGACCGGAACCTTCCT  4
H_44   GCTGCACGCTACTTTGTAATCTTAGCAGTTATAATACTGATGATGAGTTCCTCGACCTACCTATTTCGTAGGCCCTTGACCGGAATCTTCCT  1
H_45   GCTGCACGCTACTTTGTAATCTTAGCAGTTATAATACTGATGATGAGTTCCTTGACCTACCTATTTCGTAGGTCCTTGACCGGAACCTTCCT  1
H_46   GCTGCACGCTACTCTGTAATCCTAGCAGTTATAGTACTGACGACGAGTTCCTCAACCTACTTATTTCGTAGGCCCTTGACCGGAACCTTCCT  1
H_47   GCTGCACGCTACTCTGTAATCCTAGCAGTTATAATACTGACGACGAGTTCCTCAACCTACTTATTTCGTAGGCCCTTGACCGGAACCTTCCT  1
H_48   GCTGCACGCTACTTTGTAATCCTAGCAGTTGTAATACTGACGACGAGTTCCTCAACCTACTTATTTCGTAGGCCCTTGACCGGAACCTTCCT  2
H_49   GCCGCACGCCACTTTACAGCCACAGCAGTTACTACGTCACCAGCACACCCTTCGATCTATCCGACCCGCAGGCCCTTGACCGGCGCTCTTCC  1
H_50   GCCGCACGTCACTTTACAGCCACAGCAGTTACTACGTCACCAGCAAACCCTTCGATCTATCCGACCCGCAGGCCCTTGACCGGCGCTCTTCC  1
H_51   GCTGCTCGCTACTTTGTAATCCTAGCAGTTATAGTACTGACGACGAGTTCCTCAACCTACTTATTTCGTAGGCCCTTGACCGGAACCTTCCT  1
H_52   GCTGCACGCCACTTTACAGCCACAGCAGTTACTACGTCACCAGCAAACCCTTCGATCTATCCGACCCGCAGGCCCTTGACCGGCGCTCTTCC  1
H_53   GCCGCACGCCACTTTACAGCCACAGCAGTTACTACGTCACCAGCAAACCCTTCGATCTATCCGACCCGCAGGCCCTTGACCGGCGCTTTTCC  2
H_54   GCTGCACGCTACTTTGTAATCCTAGCAGTTATAGTACTGACGACGAGTTCCTCAACCTACTTATTTTCTAGGCCTCTGACCGGAACCTTCCT  1
H_55   GCTGCACGCTGCTTGGTAATCCTAGCAGTTATAATACCGACGACGAGTTCCTCAACCTACTTATTTCGTAGGCCCTTGACCGGAACCTTCCT  1
H_56   GCTGCACGCCACTTTATAGCCACAGCAGTTACTACGTCACCAGCAAACCCTTCGATCTATCCGACCCGCAGGCCCCCGACCGGCGCTCTTCC  1
H_57   GCTGCACGCTACTTTGTAAACCTAGCAGTTATAGTACTGACGACGAGTTCCTCAACCTACTTATTTCGTAGGCCTCCCACCGGAACCTTCCT  1
H_58   GCTGCACCCTACTTTGTAATCCTAGCAGTTATAATACTGACGACGAGTTCCTCAACCTACTTATTTCGTAGGCCCTTGACCGGAACCTTCCT  1
